# Supplementary material for: How Can We Reduce Dental Fear in Children? The Importance of the First Dental Visit
Source: Children (Basel). 2021 Dec 9;8(12):1167. doi: 10.3390/children8121167 (PMC8700154; doi:10.3390/children8121167)
Supplement: Supplementary file 1 [file children-08-01167-s001.zip]

Archive with 1 entries (1 files):
- children-1487091-supplementary.pdf
